# Supplementary material for: Exploring infectious disease spread as a function of seasonal and pandemic-induced changes in human mobility
Source: Front Public Health. 2024 Aug 27;12:1410824. doi: 10.3389/fpubh.2024.1410824 (PMC11383773; doi:10.3389/fpubh.2024.1410824)
Supplement: Supplementary file 1 [file Data_Sheet_1.CSV]

NAME	# infected after 50 days, 25th percentile	# infected after 50 days, median	# infected after 50 days, 75th percentile	# of counties with infection after 50 days, 25th percentile	# of counties with infection after 50 days, median	# of counties with infection after 50 days, 75th percentile
Accomack	388.9642857	590.7857143	889	9.321428571	12.78571429	16.35714286
Albemarle	756.75	1134.142857	1511.357143	15.67857143	21.71428571	27.60714286
Alleghany	403.5357143	637.2857143	920.5	10.60714286	17.57142857	23.5
Amelia	476.6071429	709.2857143	1042.928571	9.928571429	14.64285714	19.57142857
Amherst	405.5	647.2857143	908.8571429	10.60714286	15.92857143	21
Appomattox	334.4642857	556.4285714	828.9642857	8.214285714	13.42857143	19.89285714
Arlington	1640	2201	2918.142857	16.60714286	20.42857143	25.03571429
Augusta	443.3214286	772.2857143	1085.714286	11.25	17.5	22.64285714
Bath	350.4642857	603.3571429	897.6785714	9.5	16.57142857	23.17857143
Bedford	402.9285714	632.4285714	864.1785714	9.714285714	14.57142857	21
Bland	407.6785714	608.2857143	880.4642857	10.75	15	20.82142857
Botetourt	413.1785714	630.4285714	934.0714286	8.642857143	13.71428571	19.60714286
Brunswick	271.1785714	484.2857143	764.6071429	6.035714286	11.21428571	16.60714286
Buchanan	395.8214286	615.5	855.6428571	9.678571429	13.85714286	18.35714286
Buckingham	340.1785714	639.1428571	946.1071429	7.857142857	14.57142857	20.03571429
Campbell	371.5357143	596.7142857	884.7857143	9.071428571	15.07142857	22
Caroline	424.3571429	847	1308.357143	10.10714286	15.92857143	21.82142857
Carroll	292.75	454.9285714	673.3928571	6.928571429	11.35714286	16.10714286
Charles City	451.3928571	701.9285714	1008.107143	9.678571429	14.64285714	19.78571429
Charlotte	299.6785714	519.8571429	797.0357143	7.178571429	12.35714286	19.25
Chesterfield	568.8214286	857.7857143	1218.714286	11.25	17.21428571	22.5
Clarke	756.5357143	1121.857143	1575.642857	10.67857143	15.71428571	20.39285714
Craig	396.1785714	647.7142857	977.9285714	8.75	13.42857143	19.92857143
Culpeper	613.75	980.8571429	1420.392857	9.607142857	14.5	19.17857143
Cumberland	353.8571429	620.7142857	970.75	8.142857143	13.35714286	19.17857143
Dickenson	519.4642857	716	1020.107143	11	13.85714286	16.89285714
Dinwiddie	432.5	722.4285714	1035.821429	8.821428571	14.5	20.17857143
Essex	344.0357143	607.1428571	960.1785714	8.107142857	13.14285714	19.42857143
Fairfax	1397.607143	1864.928571	2479.607143	15.07142857	19.07142857	23.35714286
Fauquier	764.7857143	1140.714286	1633.214286	9.464285714	13.85714286	19.39285714
Floyd	431.7142857	719.5714286	1015.142857	8.464285714	14.57142857	20.32142857
Fluvanna	531.9642857	867.9285714	1220.892857	11.21428571	17.07142857	23.89285714
Franklin	351.1785714	528.5714286	737.25	7.321428571	12.21428571	17.03571429
Frederick	705.3214286	1022.857143	1361.464286	12	16	20.17857143
Giles	457.4285714	695.5	953.3928571	9.107142857	13.71428571	17.78571429
Gloucester	418.2142857	671.9285714	964.4642857	10.21428571	14.42857143	18.25
Goochland	619.1785714	938	1366.285714	12.28571429	19.07142857	24.53571429
Grayson	333.8214286	551.4285714	773.1428571	8.071428571	13.78571429	18.5
Greene	534.2142857	905.8571429	1268.535714	11.71428571	18.14285714	22.89285714
Greensville	385.7142857	645.7142857	969.1428571	8.928571429	14.42857143	19.67857143
Halifax	286.9285714	443.8571429	650.0357143	7.607142857	11.85714286	17.14285714
Hanover	646.6785714	915.8571429	1237.75	13.25	17.92857143	22.35714286
Henrico	567.5	947.3571429	1263.857143	11.96428571	17.78571429	23.07142857
Henry	373.5	580.4285714	827.5714286	9.178571429	14.21428571	19.60714286
Highland	427.8214286	679.7857143	938.9642857	9.571428571	14.78571429	20.07142857
Isle of Wight	507.75	822.4285714	1150.678571	11.07142857	15.28571429	18.46428571
James City	556.6428571	872.2142857	1152.857143	12.92857143	16.78571429	20.71428571
King and Queen	340.8214286	598.2857143	909.4285714	8.535714286	13.5	18.60714286
King George	652.6785714	1009.714286	1434.035714	12.92857143	16.85714286	21.60714286
King William	487.7857143	785	1148.535714	10.46428571	15.78571429	21.71428571
Lancaster	259.1071429	507.9285714	810.6785714	7.142857143	12.14285714	17.75
Lee	435.5357143	653.2142857	915.5714286	9.785714286	12.07142857	14.78571429
Loudoun	1134.75	1607.785714	2160.821429	13	17.35714286	21.64285714
Louisa	408.0714286	704.8571429	1043.821429	8.857142857	14.64285714	20.78571429
Lunenburg	253.5714286	471.6428571	721.2857143	5.821428571	10.92857143	16.07142857
Madison	478.0357143	779.8571429	1208.964286	9.25	14.78571429	20.96428571
Mathews	316.9642857	560.4285714	893.6428571	8.642857143	13.14285714	16.92857143
Mecklenburg	244.0357143	404.4285714	611.1428571	6.142857143	9.785714286	15.17857143
Middlesex	288.5	538.8571429	843.9285714	7.642857143	12.85714286	17.17857143
Montgomery	592.2142857	821.2142857	1242.928571	11.17857143	15.57142857	20.85714286
Nelson	377.2857143	667.5714286	1002.142857	7.928571429	14.57142857	21.21428571
New Kent	474.1428571	762.6428571	1118.571429	11.32142857	15.92857143	21
Northampton	427.1428571	673.8571429	959.6071429	9.785714286	13.57142857	18.10714286
Northumberland	254.8571429	467.2857143	749.8928571	6.285714286	11.35714286	16.60714286
Nottoway	366.6785714	599	918.9642857	7.821428571	12.5	19.42857143
Orange	483.3571429	813.8571429	1168.321429	9.857142857	15.21428571	20.21428571
Page	371.3571429	593.9285714	898.6071429	9.035714286	13.28571429	18.57142857
Patrick	292.0357143	451.7857143	738.0357143	7.5	11.78571429	17.25
Pittsylvania	391.8214286	594.2857143	814.2857143	9.928571429	15.07142857	20.5
Powhatan	559.0714286	848.0714286	1225.214286	11.71428571	16.92857143	23.07142857
Prince Edward	324.1428571	539.9285714	808.4642857	8.071428571	12.35714286	18.39285714
Prince George	501.6071429	822.2142857	1240.142857	9.75	16.71428571	23.32142857
Prince William	930.5357143	1437.285714	1963.964286	11.75	16.14285714	21.03571429
Pulaski	515.4642857	742.3571429	1007.678571	9.964285714	14.42857143	19.89285714
Rappahannock	609.3928571	971	1369.035714	9.142857143	14.07142857	19
Richmond	319.1071429	586	871.9642857	7.5	13.5	18.75
Roanoke	468.5	711.6428571	1021.071429	10.03571429	14.71428571	20.5
Rockbridge	361.5714286	598.2142857	930.75	9.142857143	16.07142857	22.67857143
Rockingham	499.4285714	756.0714286	1086.321429	11.75	16.78571429	22.25
Russell	432.2142857	658.0714286	885.9642857	10.17857143	13.85714286	17.42857143
Scott	513.8571429	734.2142857	986.7857143	10.21428571	13.07142857	16.28571429
Shenandoah	510.9642857	784.8571429	1208.892857	10.35714286	14.85714286	20.21428571
Smyth	421.4642857	599.7142857	838.5714286	9.285714286	13.21428571	17.92857143
Southampton	417.75	719.4285714	1038.285714	9.535714286	13.92857143	17.71428571
Spotsylvania	658.1428571	1029.071429	1420.142857	12.21428571	16.78571429	20.78571429
Stafford	726.2142857	1155.142857	1704.964286	12.17857143	16.35714286	21.85714286
Surry	368.2857143	616.7857143	943.8571429	9.428571429	13.5	17.35714286
Sussex	326.9642857	598.8571429	1014.214286	7.821428571	13.07142857	19.46428571
Tazewell	393.4642857	627.7142857	878.4642857	9.571428571	13.92857143	18.14285714
Warren	627.0357143	987.4285714	1432.321429	9.535714286	14.71428571	20.21428571
Washington	365.75	567.7857143	824.4642857	8.071428571	11.71428571	16.25
Westmoreland	365.6785714	618.2142857	996.25	8.035714286	13.14285714	18.71428571
Wise	478.5	695.2857143	955.6785714	10.28571429	13	15.78571429
Wythe	331.6071429	542.2142857	829.25	8.107142857	13.14285714	19
York	613.6071429	871.3571429	1249.607143	13.07142857	16.42857143	19.75
Alexandria	1383	1916.285714	2570.642857	14.57142857	19.28571429	24
Bristol	418.3928571	615.5	825.25	8.714285714	12.5	16.53571429
Buena Vista	381.7142857	632.7142857	918.8571429	10.64285714	17.21428571	22.60714286
Charlottesville	766.8928571	1109.285714	1516.392857	15.67857143	20.85714286	27.35714286
Chesapeake	619.9642857	920.0714286	1188.607143	11.64285714	15.14285714	18.35714286
Colonial Heights	482.2142857	791.9285714	1100.892857	10.32142857	15.85714286	20.96428571
Covington	366.25	611.0714286	868.6785714	9.464285714	15.35714286	22.35714286
Danville	383.0357143	589.4285714	856.3214286	9.5	15	20.07142857
Emporia	392.2142857	632.9285714	906.8214286	9.178571429	14.42857143	19.10714286
Fairfax City	1460.5	1906.571429	2581.5	15.75	19.28571429	24.35714286
Falls Church	1340.142857	1880.428571	2480.5	15.17857143	19.21428571	23.92857143
Franklin City	440.8214286	727.1428571	1120.607143	10.14285714	13.78571429	17.92857143
Fredericksburg	776.8928571	1203.214286	1667.071429	13.14285714	18.28571429	22.75
Galax	413.6785714	615.2857143	916.9285714	10.14285714	15	21.10714286
Hampton	621.6785714	925.7142857	1263.928571	12.78571429	16.21428571	19.53571429
Harrisonburg	601.3571429	879	1162.678571	12.96428571	17.57142857	23.46428571
Hopewell	533.7857143	852.1428571	1183.142857	11.14285714	16.85714286	22.17857143
Lexington	432.3214286	691.4285714	1004.607143	11.32142857	17.07142857	23.28571429
Lynchburg	411.9642857	656.5714286	919.2142857	10.07142857	15.78571429	21.53571429
Manassas	1074	1514.928571	2033.821429	12.53571429	17	21.32142857
Manassas Park	1099.285714	1548.285714	2179.321429	12.17857143	17	22.21428571
Martinsville	406.7857143	606.5	852.8928571	10.10714286	15.07142857	20.07142857
Newport News	579.1785714	875.5	1196.642857	12.14285714	15.92857143	18.92857143
Norfolk	706.2857143	1035.357143	1364.142857	12.75	16.42857143	19.53571429
Norton	582.2857143	765.5714286	1037.928571	11.46428571	13.85714286	16.39285714
Petersburg	493.5357143	759.1428571	1161.321429	9.535714286	15.5	21.42857143
Poquoson	520.4642857	829.8571429	1169.892857	12.21428571	15.07142857	19
Portsmouth	625.3571429	920.5	1257.642857	11.67857143	15.21428571	18.28571429
Radford	577.7857143	874.2142857	1189.464286	11.39285714	15.78571429	21.21428571
Richmond City	691.1785714	978	1417.392857	13.67857143	18.21428571	24.35714286
Roanoke City	517.25	724.5	1006.892857	10.75	15.35714286	21.10714286
Salem	487	715.3571429	984.8571429	10.32142857	15.64285714	20.60714286
Staunton	501.75	748.8571429	1085.857143	11.96428571	17	22.28571429
Suffolk	583.9642857	857.6428571	1233.321429	11.35714286	15	18.46428571
Virginia Beach	601.5	910.8571429	1235.642857	11.75	15.21428571	18.67857143
Waynesboro	442.3214286	650.9285714	993.7142857	10.92857143	14.57142857	20.85714286
Williamsburg	650.9285714	974.5	1369.571429	14.35714286	18.07142857	22.07142857
Winchester	701.75	1029.142857	1462.678571	11.42857143	16.07142857	21.5
Accomack	269.95	464	640.4	6.6	10.8	14.65
Albemarle	225.85	326.5	511.6	5	7.9	13.15
Alleghany	286.7	463.7	647.8	7.1	12	17.45
Amelia	234.8	361.9	521.6	5	7.8	11.75
Amherst	250.6	397.5	581.45	5.85	10.3	15
Appomattox	219.5	393.4	579.75	5.4	10.7	15.65
Arlington	289.15	431.1	606.9	5.45	7.2	10.05
Augusta	255.3	400.5	623.1	6.6	11.1	16.9
Bath	214.75	413.3	613.3	5.15	11.7	17.25
Bedford	264.25	460.5	629.1	6.7	10.8	16.15
Bland	296.65	436.5	623.55	7.4	11.1	16
Botetourt	294.4	446.4	605.5	6.3	9.9	14.1
Brunswick	163.8	297.7	431.5	3.3	7.1	11.3
Buchanan	309.5	473.5	625.45	8.05	12	14.5
Buckingham	149.95	310.8	489.65	2.95	7.8	12.35
Campbell	283.15	422.8	613.15	6.6	10.7	15.4
Caroline	199.4	340.6	520.05	4.85	8.6	12.85
Carroll	233.35	414.9	616.95	5.65	11.2	16.5
Charles City	187.75	354.8	540.2	4.7	8.2	13.1
Charlotte	137.3	271.9	462.3	2.5	6.6	12.45
Chesterfield	242	403.1	574.55	5.45	8.8	12.35
Clarke	264.2	452.8	673.55	6.1	9	12.6
Craig	264.75	439.1	674	5.9	9.9	15.1
Culpeper	228.55	382.9	580	4.7	7.6	12.45
Cumberland	143.25	295.2	451.95	3.1	6.2	10.85
Dickenson	306.1	453.6	649.75	8.6	11.7	14.7
Dinwiddie	220.55	394	565.05	5.05	8.9	12.85
Essex	169.65	306.9	471.35	3.75	7.8	11.75
Fairfax	293.35	433.1	609.6	5.2	6.5	9.45
Fauquier	277.75	428	621.55	5.25	7.8	10.9
Floyd	223.05	405.1	606.8	4.8	8.4	13.2
Fluvanna	215.15	363.9	563.8	4.5	9	14.95
Franklin	251.2	419.1	583.4	5.8	9.5	14.75
Frederick	284.8	440.7	631	6	8.9	12.2
Giles	316.9	503.8	695.5	6.3	10.5	15.2
Gloucester	218	370.3	525.3	5.85	10.5	14.3
Goochland	225.05	380.3	538.25	5.45	9.2	12.35
Grayson	266.9	441.4	624.9	6.95	11.8	17
Greene	216	350.8	528.4	4.55	9	13.5
Greensville	207.8	344.1	541.15	4.75	7.9	13.25
Halifax	245.5	367	571.6	5.4	9.8	15.55
Hanover	224.4	406.7	581.85	5.45	9.1	13.7
Henrico	223.7	362	574.95	5.5	8.1	13.45
Henry	310.65	451.4	624.6	7.85	12.2	16.65
Highland	193.15	336.6	537.55	4.1	9.4	14.6
Isle of Wight	226.65	395.9	551.2	6.3	10.1	13.5
James City	219.65	350.3	510.2	6.5	10.2	14
King and Queen	151.2	276	477.5	3.65	7.2	12.25
King George	225.85	378.4	569.9	5.3	8.7	12.75
King William	169.3	341.8	558.3	3.7	8.5	13.4
Lancaster	182	302.3	511.9	4.4	8.6	13.7
Lee	379.2	539.4	709.45	9.3	11.4	13.15
Loudoun	281.3	449.4	631.55	5	7.1	9.75
Louisa	165.8	328.9	501.2	3.65	7.9	12.9
Lunenburg	162.45	309.3	473.1	3.4	7.2	11.25
Madison	177.1	311.8	485.25	3.5	6.9	11.45
Mathews	180.75	311.5	468.3	4.95	9.2	13.1
Mecklenburg	202.85	315.4	450.8	4.7	7.8	11.95
Middlesex	144.85	282.4	468.7	3.65	7.9	12.35
Montgomery	370.05	573.1	766	7.6	11.4	14.5
Nelson	164.5	314.9	475.3	2.95	7.8	13.1
New Kent	193.35	340.4	527.8	5.05	8.3	13.3
Northampton	284.75	439.3	611.9	7.3	10.9	14.6
Northumberland	146.95	276.4	425.55	3.45	6.6	11.5
Nottoway	241.75	372.8	542.5	5.05	8.5	12.65
Orange	156.35	315.6	508.1	3.05	7.6	12.05
Page	274.35	447	664.45	6.75	11.9	17.1
Patrick	262.25	407.6	622.2	7.1	10.9	17.15
Pittsylvania	305.8	450.1	628.15	6.85	11.6	16
Powhatan	226.4	381.2	565.45	5.55	8.6	13.95
Prince Edward	167.95	297.3	500	3.35	7	12.45
Prince George	221.75	383.2	586.1	5	8.5	13.4
Prince William	270.85	427	606.8	5.25	7.3	9.95
Pulaski	364.45	535	761.6	6.75	10.6	16.25
Rappahannock	222.8	348.7	520.15	4.3	6.7	10.85
Richmond	132.8	283.2	435.7	2.2	6.9	11.35
Roanoke	278.3	438.6	646.6	6.05	9.6	14.45
Rockbridge	216.75	388.2	578.45	5.75	11.4	16.8
Rockingham	282.15	407.1	557.1	7.05	10.8	14.5
Russell	309.55	456.4	633.45	8.2	11.6	14.85
Scott	272.5	403.8	569.9	7.6	10.3	11.95
Shenandoah	233.65	411.9	559.3	5.8	9.4	13.1
Smyth	264.1	430.8	635.15	6.6	10.2	15.05
Southampton	191.45	338.9	516.65	5.3	9	12.6
Spotsylvania	219.8	375.6	531.9	5.05	8.2	12.05
Stafford	260.8	381.6	540.15	5.85	8.3	11.35
Surry	142.9	266.7	460.6	3.85	7.5	12.35
Sussex	151.3	291.2	460.25	3.1	6.5	10.8
Tazewell	289.95	447.8	588.35	7.4	11	13.95
Warren	246.2	377.9	574.3	5.4	8	11.05
Washington	311.2	429.1	623.45	7.65	10.2	13.8
Westmoreland	153	302.7	457.75	3.45	7.9	11.6
Wise	296.75	452.3	639	8.1	11	13.95
Wythe	255.85	408	616.95	6.45	9.8	15.15
York	259.55	403.3	600.35	7.1	10.9	15
Alexandria	317.7	486.2	635.2	5.65	7.8	10.9
Bristol	309.5	448.7	597.6	7.45	10.2	13.15
Buena Vista	202.2	358.8	545.75	4.95	10	16.1
Charlottesville	200.1	347.5	543.15	4.85	8.7	13.4
Chesapeake	252.45	391.2	618.1	6.05	9.1	14.05
Colonial Heights	230.9	367.1	538.85	4.85	8.5	11.8
Covington	288.1	473.7	685.15	7.25	12.3	18
Danville	297.6	455.9	614.05	6.85	11.3	15.35
Emporia	197.15	340.2	513.55	4.1	8.2	12.75
Fairfax City	321.25	445.7	619.4	5.15	7	9.65
Falls Church	277.95	436.3	605.6	5.8	7.2	9.8
Franklin City	250.15	374.3	552.15	5.75	9.4	13.25
Fredericksburg	216.9	359.1	576.4	4.65	8.3	12.75
Galax	269.5	436.4	637.7	6.7	12.3	17.6
Hampton	275.7	415.2	617.25	7.3	11.1	14.7
Harrisonburg	275.75	407.9	589	7.4	10.9	15.45
Hopewell	258.15	443.1	651.7	5.45	9.4	14.7
Lexington	221.45	336.3	561.45	5.55	10.5	16.2
Lynchburg	236.7	384.7	566.65	5.15	9.4	14.9
Manassas	280.2	417.3	656.4	5.05	7	11.25
Manassas Park	286.45	464.4	628.15	5.05	7.4	10.4
Martinsville	274.2	405.7	598.9	6.9	10.7	16.45
Newport News	290.2	447.4	632.4	7.7	11.7	14.75
Norfolk	269.2	409.7	577.7	6.3	9.6	13.1
Norton	334.7	471.1	630.5	8.9	11.3	13.8
Petersburg	249.85	380.2	548.65	5.3	8.4	12.2
Poquoson	240.05	398.8	570.6	6.5	10.6	14.25
Portsmouth	280.9	433.5	589.4	6.9	10.6	13.5
Radford	337.6	512.4	724.75	6.5	9.7	14.65
Richmond City	255.85	402.3	599.6	6.2	9.2	13.7
Roanoke City	302.05	480.1	692.4	6.75	11.2	16.2
Salem	306.55	468.1	650.2	6.2	10.8	15.75
Staunton	263.25	387.3	582.15	6.55	11	16.3
Suffolk	253.5	375.5	574.65	6.65	9.4	12.65
Virginia Beach	270.35	408.1	571.1	6.5	9.7	13.15
Waynesboro	252.85	396.2	609.2	6.45	10.8	16.55
Williamsburg	209.95	360.9	549.2	5.85	9.8	14.7
Winchester	290	431.4	583.2	6.1	8.4	11.8
Accomack	452.875	624.5	852.875	9.25	13.5	15.875
Albemarle	336.25	524.75	774	8	13.5	18.875
Alleghany	275.875	500.75	846.25	7.125	13.75	20.75
Amelia	264.25	484.75	702.5	5.125	10.75	15.875
Amherst	372.125	551.5	743.25	8.5	14.25	17.75
Appomattox	428.75	638.5	883.625	10.625	15	20.5
Arlington	296.75	480.25	751.125	5.875	9.5	15
Augusta	327	520	920.625	8.25	13.5	22.375
Bath	269.625	461	677.375	6.625	11.25	18.375
Bedford	368.625	539.25	813.5	8.125	13	18.375
Bland	431.25	658.75	838.875	10.625	15.75	20.375
Botetourt	410.875	599.5	782.5	9	14.5	18.375
Brunswick	260	463.25	741.875	6	13	19.25
Buchanan	475.75	686.5	918.5	10.25	15.5	19.5
Buckingham	238.125	456	653.5	5	10.75	16
Campbell	395.75	626	837.375	9.25	15	20
Caroline	264.125	543.25	752.5	6.625	12.25	17.5
Carroll	453.25	584.75	830.375	10.5	15	20.25
Charles City	277.875	422.25	640.375	5.125	10.25	15.25
Charlotte	284.625	486	715.75	7	12.25	18.875
Chesterfield	379.75	546	797.375	8.125	12.5	16.875
Clarke	277.375	463	681.125	6.125	10.5	16.5
Craig	403.625	611.75	853.25	9.25	14.25	19.875
Culpeper	263.375	459.75	641	6	10.5	14.25
Cumberland	223.125	355.25	668.5	4.5	8.25	16
Dickenson	429	623.5	855.125	9.625	13.25	18
Dinwiddie	217.75	507.5	721.75	5	11.5	16.875
Essex	177.25	313.5	539.625	4.125	7.75	14.25
Fairfax	342.75	511.25	730.5	6.75	10.25	14.875
Fauquier	344.625	536.75	719	7.125	11.75	15.375
Floyd	365.375	611	863.875	7.625	13.5	20.625
Fluvanna	378.125	563.25	795.5	8.5	13.25	20
Franklin	377.375	601.25	796	9	14.75	19.5
Frederick	369.25	593.25	816.125	9	14	17.875
Giles	449.375	640.75	925.25	10.5	14.75	21
Gloucester	226	373.25	614.25	5.5	9.5	14.875
Goochland	356.25	523.5	737	8.25	12	17.75
Grayson	395.125	552.75	900	9.625	14.75	21.25
Greene	219.25	391.75	604.25	5.125	10	16.25
Greensville	292.75	471.5	694.375	6.25	12	16.875
Halifax	271.75	468	709.625	5.5	12.75	18.375
Hanover	263	471.5	722.375	6	10.75	16.5
Henrico	351.75	608.75	787.5	8.25	13.5	18
Henry	313.75	580.25	722.125	8.125	14.25	18.375
Highland	330.625	549	722.625	8	12.5	18.375
Isle of Wight	274.25	457.75	617.375	7	10.25	13.875
James City	314.875	460.5	756.25	8	11.5	16.5
King and Queen	207.875	355.25	547	5	9.25	14.5
King George	309.75	482.25	670.375	7.75	12.25	16.375
King William	310.125	479.25	698.875	7.125	12.25	16.875
Lancaster	180.25	341	530.625	4.625	8.75	14
Lee	564	744.75	1014.25	10.5	13.25	16.375
Loudoun	353.75	542.5	693.5	7.125	11.5	16.25
Louisa	247.75	434	660.375	6.125	9.75	15.375
Lunenburg	174.125	405.75	692	3.75	10.5	17.75
Madison	282.125	458.75	732.125	5.625	11.75	16.875
Mathews	264.5	382.25	583.375	6.75	9.5	13.875
Mecklenburg	208.875	406	611.25	4.625	11.25	16.375
Middlesex	177.125	387.5	632	4.25	10	14.5
Montgomery	544.125	805.75	1095.375	11.625	18.25	23.875
Nelson	274.625	475.25	752	7.5	11.5	18.5
New Kent	240.5	543.25	768.625	6.125	12.5	17.25
Northampton	320.875	466	641.125	7	11.5	14
Northumberland	149	327.75	607	3.125	8.5	15.875
Nottoway	277.75	542.5	695.875	6	12	17
Orange	207.25	395.25	630.125	5.75	9.5	15.25
Page	289.625	440.25	754.25	6.5	11.25	18.875
Patrick	339.125	534.5	834.625	8.75	14	20
Pittsylvania	354.375	537.5	848.125	9.5	13	18.875
Powhatan	305.625	455.75	686.875	6.125	10.5	15
Prince Edward	311.25	456.75	698.25	7.125	12	18
Prince George	277.25	473	667.125	5.75	10.75	15.375
Prince William	343.375	484.25	766.125	7	10.75	15.375
Pulaski	558.5	823.5	1029.375	12	18.75	22.5
Rappahannock	271.375	458	682	6	10.5	14.875
Richmond	197.75	420.5	616.875	4.375	10.25	15.5
Roanoke	306.375	533.5	831.25	6.625	13.25	19.625
Rockbridge	307.125	571	803.625	8.625	15	20.875
Rockingham	401.75	680	892.375	10.125	16.25	21.625
Russell	443.5	675	923	9.625	14.25	18
Scott	470.75	644.75	837.875	10.125	12.75	15.5
Shenandoah	360.75	573	788.5	8	13.5	18.375
Smyth	434.625	761.75	986.875	10	14.5	19.75
Southampton	199.625	398.25	651.5	5.125	9	13.5
Spotsylvania	349.875	550.75	766.375	9	13.5	18.875
Stafford	312.625	462.25	766.5	8	11.5	17.5
Surry	272.625	450.75	694.125	7	11	16
Sussex	195.125	431.25	665.625	4.625	11	16.125
Tazewell	441	619.25	854.375	10.125	14	19.375
Warren	342.25	469.25	752.5	7.5	11.25	16.75
Washington	481.125	649.25	945.25	9	12	17.375
Westmoreland	204.25	372	550.5	5	9.5	13
Wise	550.125	715.5	914.875	11	14	16
Wythe	365.125	541.75	844.25	8.5	12.5	19.5
York	305.5	562	796.5	8.125	12.25	15.875
Alexandria	365.375	605.25	787.25	8.5	12	15.875
Bristol	408.125	552.75	839.5	8.5	11.25	15.875
Buena Vista	309	572.25	851.125	8.625	18	22.875
Charlottesville	370.5	510.5	706.25	8.125	12.75	18.875
Chesapeake	331.125	483.25	694.375	8	10.5	14
Colonial Heights	299.5	540.75	789.25	7	12	18.25
Covington	405.875	584.5	779.125	11.625	15.5	20.25
Danville	378.75	568.5	842.625	7.75	13.5	19.375
Emporia	296.75	553.5	762.875	6.625	12.75	17.5
Fairfax City	416.25	571.5	872.625	9.625	12.5	17.25
Falls Church	372.5	538.75	810.5	7.5	11	15.875
Franklin City	252.125	530	764.5	7.25	10.5	15.75
Fredericksburg	333.625	527.25	784.375	8.5	13.25	18
Galax	423.625	599.75	927.875	10.5	15	20.75
Hampton	320	517.25	699.75	7.5	12	15.375
Harrisonburg	484.25	729.5	1022.25	12	17.5	23.25
Hopewell	393.125	565.5	770.75	9	13.25	17
Lexington	303.125	477	740.25	8.625	14.5	20.375
Lynchburg	452.75	681.5	913.125	11.25	16.5	21.75
Manassas	386.625	548.75	750.25	7.125	12.25	15.75
Manassas Park	402.875	612.75	803.625	8.5	12.75	16.875
Martinsville	410.5	601.25	796	10	14.5	19.875
Newport News	382.625	533.25	799.75	9.125	11.75	16.5
Norfolk	409.625	541	768.875	9.5	11.5	14.875
Norton	533.375	777.5	1052.5	10.625	14.25	18.375
Petersburg	381.125	581.75	779.625	7.5	12.5	17.875
Poquoson	323.375	496	759.375	7.75	12.25	15.875
Portsmouth	384.375	587	807	8.625	12.5	15.5
Radford	516.625	754.25	1091	12.25	16.5	26
Richmond City	366	499.75	754.5	8	11.5	16.875
Roanoke City	415.375	637.25	947.5	9.625	14.5	21.125
Salem	431.125	633.5	910	11	15	20.875
Staunton	358.75	550.25	796.125	9.625	14.75	20.625
Suffolk	431	561.75	806.625	9.5	12	15.5
Virginia Beach	308.75	414	607.875	7	9	12.5
Waynesboro	364.125	548.5	803.625	9.375	15.25	20.375
Williamsburg	383.5	530.5	798.75	8.625	13	17.5
Winchester	431.25	584.75	860.625	8.625	14	18
